# Supplementary material for: Sacsin Deletion Induces Aggregation of Glial Intermediate Filaments
Source: Cells. 2022 Jan 16;11(2):299. doi: 10.3390/cells11020299 (PMC8773934; doi:10.3390/cells11020299)
Supplement: Supplementary file 1 [file cells-11-00299-s001.zip]

Archive with 1 entries (1 files):
- cells-1539182-supplementary.pdf
